# Supplementary material for: Identification and Functional Analysis of a Pseudo-Cysteine Protease from the Midgut Transcriptome of Sphenophorus levis
Source: Int J Mol Sci. 2021 Oct 25;22(21):11476. doi: 10.3390/ijms222111476 (PMC8583781; doi:10.3390/ijms222111476)
Supplement: Supplementary file 1 [file ijms-22-11476-s001.zip]

Archive with 1 entries (1 files):
- ijms-1385503-supplementary.pdf
